# Supplementary material for: What matters in development and sustainment of community dementia friendly initiatives and why? A realist multiple case study
Source: BMC Public Health. 2023 Feb 9;23:296. doi: 10.1186/s12889-023-15125-9 (PMC9909928; doi:10.1186/s12889-023-15125-9)
Supplement: Supplementary file 2 — Additional file 2. Data extraction form. [file 12889_2023_15125_MOESM2_ESM.xlsx]

## Sheet: Characteristics data
Totaal	Transcriptie code	Best practice	Data collected by:	Type of data:	Short description of DFI('s) central in datacollection

## Sheet: Definitions & CMOc per case
Transcription Code	Context: Context includes the pre-existing organisational structures, the cultural norms and history of the community, the nature and scope of pre-existing networks, and geographic location effects -> all parameters that have causal impact (cultural norms and values, participants charteristics, history of the place/environment/ economic conditions, geografic elements, public policy, outcomes of p…	Mechanisms usually pertain to cognitive, emotional or behavioural responses to intervention resources and strategies. Mechanism-resource’ refers to what is triggered by the DFI among the context participants/stakeholders	Mechanisms response' refers to the response of the participants, All that suggests a change in people’s minds and actions. (Jagosh, 2011, Dalkin,2015)	Levels of change: 'layers’ of mechanisms and their causal power to create outcomes: • Individual change: including individuals’ skills and knowledge relating to their contribution or connection to DFC; as well as the motivation, attitudes, commitment and values that affect individual behaviour. • Interpersonal and network change refers to the relationships and networks between individuals and gro…	Outcomes refer to intended or unexpected intervention outcomes. the result of how people react to the mechanisms. (can be intended, unintended, expected or unexpected). Outcomes can be process or final results. Outcomes can be captured by qualitative or quantitave datacollection (health, social outcomes, service oriented outcomes, uptake, engagement outcomes) The intended and unintended consequen…	Classification of outcomes whether it was: • observed (the participant stated during the interview that it had happened), • anticipated (it had not happened yet but the participant expected it to), or • implied (no explicit mention of the outcome was made but the data enabled the research team to infer, tentatively, that the participant had observed or anticipated it)	Quotes
